# Supplementary material for: MMKE: Multi-trial vector-based monkey king evolution algorithm and its applications for engineering optimization problems
Source: PLoS One. 2023 Jan 3;18(1):e0280006. doi: 10.1371/journal.pone.0280006 (PMC9810208; doi:10.1371/journal.pone.0280006)
Supplement: S1 File — (XLSX) [file pone.0280006.s001.xlsx]

## Sheet: Unimodal
F	D	Index	GWO	WOA	SSA	BOA	AO	CoDE	EPSDE	QUATRE	MKE	MMKE
F1	10	Mean	2693600	237000	3174.9	9770200000	226240	1.2755	0	0	0	0
		STD	7207200	436420	2958.3	2391700000	142250	0.68568	0	0	0	0
	30	Mean	814760000	3008300	4864.4	56174000000	3184700	31.323	0	0	0	0
		STD	623560000	2240800	5758.6	5036500000	1116000	10.292	0	0	0	0
	50	Mean	4736300000	10154000	6714.3	107370000000	11735000	2734	0	0.00023615	0.032384	0.00010573
		STD	2106600000	10566000	8579.7	5188100000	2519200	2587.7	0	0.0005179	0.044004	0.0001322
F3	10	Mean	533.09	167.79	1.1679e-09	13524	11.512	0.017841	0	0	1.3158e-06	0
		STD	824.63	152.22	4.4346e-10	2859.4	12.833	0.015514	0	0	1.7859e-06	0
	30	Mean	26220	154320	3.6089e-08	83024	6017.9	1.0315	14.991	0.00076683	6912.1	0.005531
		STD	7061.4	72660	1.1043e-08	8157.5	1594.8	0.57046	65.823	0.0013767	2085.2	0.006454
	50	Mean	67629	69827	1.9602e-07	235210	54669	9.2546	268660	45.795	56432	1208.9
		STD	15462	27736	5.4646e-08	57252	6960.6	5.8621	229330	30.281	10679	411.05
Ranking	10	(w/l/t)	0/2/0	0/2/0	0/2/0	0/2/0	0/2/0	0/2/0	0/0/2	0/0/2	0/1/1	0/0/2
	30	(w/l/t)	0/2/0	0/2/0	1/1/0	0/2/0	0/2/0	0/2/0	0/1/1	0/1/1	0/1/1	0/1/1
	50	(w/l/t)	0/2/0	0/2/0	1/1/0	0/2/0	0/2/0	0/2/0	1/1/0	0/2/0	0/2/0	0/2/0

## Sheet: Multimodal 
	F	D	Index	GWO	WOA	SSA	BOA	AO	CoDE	EPSDE	QUATRE	MKE	MMKE
	F4	10	Mean	7.8487	40.139	3.9742	1237	5.3668	0.0051561	0	0	0.016905	0.042814
			STD	2.7641	45.178	1.547	321.45	2.7193	0.001853	0	0	0.012835	0.012965
		30	Mean	159.49	158.29	87.145	21165	120.33	81.949	0.19933	51.643	27.683	20.426
			STD	41.578	39.381	17.13	3620.9	44.275	5.4621	0.89144	21.843	30.449	21.501
		50	Mean	442.32	281.83	140.73	41621	218.98	57.05	12.897	68.273	86.013	72.119
			STD	185.5	64.627	50.752	5296.5	58.845	41.001	14.051	51.426	55.424	37.261
	F5	10	Mean	11.37	44.39	18.456	118.49	27.027	13.083	4.6813	9.7378	10.651	2.6366
			STD	4.4095	22.59	9.2858	13.523	9.6599	2.4619	1.2234	4.2841	2.2667	0.7414
		30	Mean	95.317	264.01	127.32	585.62	157.62	135.89	55.854	66.602	109.81	28.307
			STD	20.311	55.593	29.601	46.64	29.011	10.157	5.3044	17.212	10.068	5.7517
		50	Mean	181.47	412.96	304.17	950.53	294.15	296.38	173.34	148.51	248.83	71.09
			STD	34.472	80.627	64.642	51.82	41.151	20.24	15.788	29.009	14.592	7.4559
	F6	10	Mean	1.1894	31.527	6.3763	65.093	9.3669	0.0015789	5.6843e-15	6.7772e-07	8.5265e-14	0
			STD	1.52	12.828	7.5525	13.798	3.8987	0.00041862	2.5421e-14	2.715e-06	5.0507e-14	0
		30	Mean	5.2351	69.296	31.236	117.13	37.565	0.035183	0	4.873e-06	6.1419e-08	3.2745e-05
			STD	2.8082	9.7291	13.201	12.387	5.2719	0.0058565	0	6.626e-06	2.4437e-07	1.6826e-05
		50	Mean	11.03	75.389	43.445	132.07	52.48	0.022104	0	0.052786	8.9129e-07	0.00011673
			STD	3.9609	9.2975	9.4786	7.7612	6.1813	0.0051171	0	0.16546	2.0783e-06	4.7099e-05
	F7	10	Mean	25.162	76.079	34.645	321.42	47.231	28.806	16.181	18.731	22.055	13.318
			STD	8.5271	32.575	12.508	65.306	13.861	3.6728	1.4943	4.7393	2.8185	1.1527
		30	Mean	152.8	504.38	164.1	1154.9	275.05	178.36	90.265	102.89	149.35	62.925
			STD	49.621	101.17	30.913	117.13	40.861	9.047	7.3344	13.817	13.173	4.4816
		50	Mean	338.24	1007.5	336.01	1862	570.82	365.99	228.97	218.22	315.69	110.86
			STD	83.081	101.37	92.109	127.74	90.809	14.569	12.009	32.075	14.007	8.1794
	F8	10	Mean	10.379	40.549	17.263	103.9	22.191	14.827	5.522	9.6122	11.319	3.0362
			STD	3.6736	15.843	9.374	13.239	6.642	2.6524	1.4668	4.0365	2.2883	0.68279
		30	Mean	77.273	215.8	119.34	481.86	132.89	138.24	57.414	71.57	114.18	30.452
			STD	28.266	55.436	27.226	36.216	27.277	6.3473	5.7066	16.854	8.239	4.6568
		50	Mean	202.25	411.31	288.9	990.76	305.18	294.29	176.93	163.58	250.42	65.928
			STD	31.759	72.877	81.083	54.246	53.405	20.582	14.681	36.884	15.163	8.8744
	F9	10	Mean	6.1717	451.87	4.7899	2535.3	62.282	2.0539e-05	0	0	5.6843e-15	0
			STD	15.826	337.1	18.037	669.07	46.892	2.509e-05	0	0	2.5421e-14	0
		30	Mean	528.73	6416.5	2227.2	26869	3345.4	0.53077	0.003233	0.58614	0.099818	0
			STD	360.07	2037.8	1242.5	4977	870.93	0.23929	0.014451	1.4372	0.18388	0
		50	Mean	4488.5	20131	10124	79929	13028	0.061739	0.99732	97.23	0.46261	0
			STD	3263.5	6779.1	2215.4	5950.4	2957.9	0.09863	2.8696	330.4	0.55392	0
	F10	10	Mean	520.74	941.25	915.17	2242.7	695.39	599.08	406.5	338.79	487.03	13.434
			STD	313.19	246.74	259.87	215.53	301.02	103.06	101.78	168.16	146.92	8.9351
		30	Mean	3246.4	5183.1	3599	8932.9	3818.3	5034.6	4216.8	3122.6	4479.6	2000.2
			STD	930.32	727.15	550.99	318.34	617.13	301.23	324.07	441.22	425.01	222.04
		50	Mean	5451.5	8869.1	6474.3	15646	6519.1	10192	9123.4	7191.3	9344.7	4308.9
			STD	780.58	1128.3	1028.1	432.95	986.1	327.91	452.76	827.56	342	495.06
	Ranking	10	(w/l/t)	0/7/0	0/7/0	0/7/0	0/7/0	0/7/0	0/7/0	0/5/2	0/5/2	0/7/0	5/1/1
		30	(w/l/t)	0/7/0	0/7/0	0/7/0	0/7/0	0/7/0	0/7/0	2/5/0	0/7/0	0/7/0	5/2/0
		50	(w/l/t)	0/7/0	0/7/0	0/7/0	0/7/0	0/7/0	0/7/0	2/5/0	0/7/0	0/7/0	5/2/0

## Sheet: Hybrid
F	D	Index	GWO	WOA	SSA	BOA	AO	CoDE	EPSDE	QUATRE	MKE	MMKE
F11	10	Mean	19.701	85.048	94.305	1697.1	65.036	4.5977	2.6263	2.7222	0.7323	0.099496
		STD	9.5902	57.137	79.869	1344.2	28.446	0.85711	0.74468	1.9369	1.1053	0.30624
	30	Mean	230.04	352.36	166.49	6999.4	238.45	67.356	22.598	40.313	51.794	7.0905
		STD	48.676	97.563	47.438	1935	65.398	20.836	5.9317	29.007	38.859	2.254
	50	Mean	1342.4	469.4	276.92	24474	352.28	95.524	84.989	139.17	115.83	45.005
		STD	1092.8	103.74	74.539	2948.2	69.666	24.815	44.216	54.759	35.544	6.8801
F12	10	Mean	487260	4212000	1034400	412100000	2773000	286.4	109.08	184.54	294.47	79.903
		STD	718550	5961700	1657500	188120000	2456800	63.462	154.82	170.62	162.37	67.506
	30	Mean	33989000	36939000	2256000	15487000000	12367000	2589.2	45615	15134	15506	5757.9
		STD	39251000	28031000	2552500	2674400000	5310600	1180.8	44471	14375	11730	3795
	50	Mean	461640000	184580000	18689000	83041000000	53329000	92217	225650	65904	93254	30629
		STD	617810000	92767000	11690000	9329600000	35845000	60451	134540	42030	44857	13071
F13	10	Mean	7934	15234	12144	4786100	11589	11.016	6.6574	6.9931	5.9751	3.0267
		STD	6703.4	10382	10960	5684300	8017.4	1.9231	1.2419	2.7752	4.1283	2.0191
	30	Mean	10140000	121150	118580	13810000000	234440	105.19	210.91	240.22	112.35	31.343
		STD	30220000	62436	78704	3446900000	123810	8.9029	395.23	452.69	45.668	7.3672
	50	Mean	79170000	154360	114790	50392000000	573550	249.47	5062.2	1508.1	5822.8	1128.4
		STD	101850000	74862	61017	10450000000	218830	31.585	8638.9	5549.6	7007.4	992.5
F14	10	Mean	929.84	338.1	85.938	4167.6	353.78	5.6295	20.179	12.591	0.67102	0.44773
		STD	1529.8	648.69	27.485	4708.2	379.47	1.1535	1.4918	9.8647	0.61418	0.50784
	30	Mean	109060	955300	5674.4	4989400	94088	51.292	43.521	82.28	50.334	29.373
		STD	205860	1519000	4591.9	2607600	82181	5.3422	9.4334	45.761	10.133	2.7682
	50	Mean	454840	552050	52942	152670000	658140	94.391	255.71	224.64	121.88	46.395
		STD	711160	400550	38724	87508000	430060	10.579	140.43	141.14	17.404	7.1188
F15	10	Mean	1338.1	2364.8	523.45	18893	1825.3	1.7661	0.54421	1.082	0.40578	0.046232
		STD	1518	2782.8	538.81	11977	1091.9	0.38889	0.45094	0.74875	0.56612	0.057034
	30	Mean	134310	88391	45520	1102100000	66141	36.38	63.875	52.284	40.541	8.2638
		STD	452830	47060	28470	363270000	51010	4.0614	59.824	47.524	27.569	2.545
	50	Mean	4813700	77435	44971	9580300000	150260	80.859	209.2	210.65	115.93	50.609
		STD	8724000	63161	30186	2472700000	57380	11.678	190.79	97.264	20.69	9.8997
F16	10	Mean	80.516	177.16	90.012	736.01	139.63	4.3984	15.174	54.826	7.4553	0.32658
		STD	75.621	128.95	93.476	177.51	110.97	1.2698	6.2396	80.12	26.358	0.12715
	30	Mean	653.36	1885.2	984.54	4944.7	1213.5	710.72	679.17	849.32	437.48	254.17
		STD	282.41	490.31	235.43	723.97	357.66	107	166.62	263.59	270.36	130.6
	50	Mean	1295.4	3059.2	1580.7	9843.5	2150.9	1591.7	1371.9	1389.7	1222.6	772.2
		STD	304.57	724.4	420.03	1371.9	465.46	330.49	195.57	326.89	444.06	202.67
F17	10	Mean	53.811	97.431	55.165	334.17	58.279	17.364	20.831	26.272	8.6833	0.37087
		STD	30.73	61.952	16.261	109.12	17.09	2.1923	5.3884	35.899	17.414	0.22703
	30	Mean	253.03	729.39	350.41	3856.2	541.76	149.52	246.8	148.41	132.1	40.423
		STD	133.31	216.97	167.16	1728.6	169.47	32.047	80.924	117.34	57.431	8.0561
	50	Mean	989.63	2348.2	1400.8	17082	1643.5	1020.2	959.25	989.96	810.6	456.64
		STD	254.97	342.75	232.68	8098	368.18	151.62	125.72	239.41	248.05	97.341
F18	10	Mean	23830	9118.2	21367	64501000	24003	5.5952	19.351	17.835	4.739	0.16141
		STD	16466	8097.6	14669	71919000	13873	0.8869	2.9851	12.328	7.9763	0.161
	30	Mean	673350	1928100	157070	105210000	1023100	41.279	264.12	64.504	66.905	44.423
		STD	849510	2124700	155090	73852000	728590	3.6041	263.25	32.442	32.365	10.211
	50	Mean	3060200	4934600	415910	249930000	3798500	69.73	2808.2	4095.6	3149.5	1222.3
		STD	4063900	5169500	213580	90045000	2146400	15.608	2580.4	3895.9	1919	543.61
F19	10	Mean	4160	12711	808.69	106530	3274.5	1.0741	0.81032	1.5541	0.38454	0.016517
		STD	5578.1	11561	1681.2	116150	3139.3	0.28534	0.31367	1.0883	0.72222	0.0071188
	30	Mean	354390	2650700	397620	1052700000	390960	26.32	19.979	30.166	13.136	9.6118
		STD	468650	2767700	251120	491510000	304930	3.2389	3.895	20.669	3.9191	1.4389
	50	Mean	3208100	2310400	652370	4742400000	610830	48.12	61.557	101.28	48.194	29.314
		STD	7305700	2074700	351690	1384400000	412200	6.8592	35.392	38.509	19.089	2.7358
F20	10	Mean	76.925	131.76	73.27	274.79	73.709	0.43993	16.571	8.0695	6.0618	0.12487
		STD	61.548	57.658	47.158	81.726	27.974	0.1887	5.7182	9.8664	10.35	0.15691
	30	Mean	419.12	671.55	483.77	1407.4	410.28	143.31	154.2	255.95	110.7	53.814
		STD	132.38	181.64	139.94	153.78	116.2	49.126	59.122	168.51	85.737	49.171
	50	Mean	758.85	1676.6	999.99	2880.7	1034.1	616.53	706.43	868.96	696.16	364.63
		STD	208.92	258.15	279.46	377.97	356.72	196.42	161.38	286.36	241.16	140.15
Ranking	10	(w/l/t)	0/10/0	0/10/0	0/10/0	0/10/0		0/10/0	0/10/0	0/10/0	0/10/0	10/0/0
	30	(w/l/t)	0/10/0	0/10/0	0/10/0	0/10/0		2/8/0	0/10/0	0/10/0	0/10/0	8/2/0
	50	(w/l/t)	0/10/0	0/10/0	0/10/0	0/10/0		2/8/0	0/10/0	0/10/0	0/10/0	8/2/0

## Sheet: Composition
F	D	Index	GWO	WOA	SSA	BOA	AO	CoDE	EPSDE	QUATRE	MKE	MMKE
F21	10	Mean	196.14	234.6	130.61	284.59	177.74	105.92	157.3	174.45	174.28	100
		STD	41.224	48.464	50.939	49.16	59.93	26.202	48.312	56.414	55.96	7.3244e-12
	30	Mean	280.6	451.88	315.6	718.31	325.28	333.01	260.52	271.4	311.99	227.72
		STD	16.418	73.246	29.539	51.813	62.453	9.6162	8.2407	20.045	11.834	4.9093
	50	Mean	375.44	747.01	430.25	1265.8	511.88	492.73	384.71	351.63	451.33	264.49
		STD	30.298	95.699	47.57	60.478	56.546	17.678	14.231	39.948	15.299	7.5386
F22	10	Mean	106.19	133.76	88.18	1081.3	107.97	43.357	96.913	101.82	101.28	75.014
		STD	7.39	100.88	32.657	263.22	2.2633	49.441	14.082	0.80659	1.0036	44.435
	30	Mean	2045.6	3643.9	1490.2	8624.4	114.94	100	2903.5	899.57	1276.9	100
		STD	1550.6	2370.4	1998.6	763.11	0.96972	0.00094554	2033.4	1257.1	2099.4	0
	50	Mean	6147.4	9352.5	7054	16040	6970.6	8724.6	9956.9	7453.8	9351.8	3658.9
		STD	758.56	1246.9	1577.6	550.55	1842.4	4435.9	508.03	1353.8	619.93	2154.1
F23	10	Mean	312.84	342.48	318.47	479.43	334.74	313.93	313.22	311.22	307.46	302.61
		STD	8.437	13.709	8.656	48.374	13.034	2.0255	2.135	3.7951	2.7964	1.8361
	30	Mean	430.72	702.12	452.63	1371.1	568.98	480.25	411.74	410.37	451.45	378.52
		STD	35.671	66.517	32.601	155.68	45.736	7.6902	9.9364	19.39	9.8454	4.3152
	50	Mean	609.7	1303.5	655.86	2633.4	913.94	723.78	582.13	583.73	676.68	491.77
		STD	35.568	152.68	56.923	158.49	78.416	18.367	17.904	37.836	20.89	9.2253
F24	10	Mean	343.8	356.89	310.38	508.69	349.15	222.44	336.62	317.92	304.56	208.3
		STD	9.4946	97.844	91.119	46.854	60.042	125.65	2.5896	74.611	88.197	114.53
	30	Mean	533.82	769.47	511.74	1586.8	642.64	553.98	481.37	479.83	528.09	445.64
		STD	68.442	90.379	25.875	195.53	49.661	11.181	11.149	15.665	11.512	6.6828
	50	Mean	690.49	1269.7	709	2870.7	943.42	645.75	676.98	650.57	746.01	551.42
		STD	85.956	150.69	53.673	283.93	82.722	88.053	14.229	38.349	18.041	11.048
F25	10	Mean	433.62	444.88	421.54	1093.5	431.85	398.2	423.28	426.33	418.45	397.86
		STD	20.757	20.129	23.849	149.83	22.141	0.19559	23.566	23.516	23.182	0.14183
	30	Mean	449.42	446.11	405.68	3559	398.7	386.9	378.41	386.74	386.32	386.62
		STD	25.934	26.972	21.988	512.42	16.156	0.038017	0.10756	0.78332	1.2497	0.75171
	50	Mean	882.98	622.19	525.2	14643	608.68	489.1	447.55	524.11	507.38	507.27
		STD	188.37	45.353	38.626	1419.7	37.225	25.26	18.717	41.225	40.578	21.759
F26	10	Mean	324.37	743.95	294.61	1632.1	353.88	300	285.48	297.36	295	300
		STD	59.688	450.63	73.787	363.87	149.86	1.9674e-05	67.229	25.218	22.361	0
	30	Mean	1768.9	4951.5	1575.8	10368	2427	2142.9	1302.3	1654.4	1886.7	1215.7
		STD	224.96	1152.5	1080	977.25	1493.7	442.95	75.383	196.75	396.92	221.55
	50	Mean	3273.3	10913	2078.8	16089	1755.1	3884	2748.6	2695.6	3501.3	1669.6
		STD	534.69	1512.2	1879	706.08	2066.6	157.57	483.4	452.15	160.75	121.98
F27	10	Mean	395.23	424.36	394.83	571.85	398.45	387.6	400.72	391.1	391.21	388.26
		STD	4.0047	35.677	15.509	55.238	7.7662	0.65616	44.191	2.7598	2.7537	1.1598
	30	Mean	529.54	640.06	532.78	2121.9	574.85	503.46	500.01	499.7	502.89	495.32
		STD	13.225	72.336	12.106	376.53	27.387	9.9651	8.7647e-05	12.158	10.891	5.5993
	50	Mean	793.01	1402.6	693.74	5138.9	957.82	512.26	500.01	550.31	541.94	526.02
		STD	70.529	237.08	71.03	576.05	152.56	10.809	7.1482e-05	27.741	21.735	12.148
F28	10	Mean	537.26	479.22	491.03	993.78	542.37	300	476.03	469.9	376.55	300
		STD	97.918	108.38	162.06	147.39	98.188	0.00026259	8.4491	178.47	136.16	2.0865e-13
	30	Mean	537.65	494.36	408.95	5322.7	470.57	332.13	499.63	335.66	336.68	300
		STD	61.685	26.276	33.489	782.32	32.362	39.776	1.2179	56.614	51.341	1.3041e-13
	50	Mean	1150.3	638.39	488.95	11692	542.72	458.85	500.01	484.3	480.14	467.79
		STD	354.18	64.159	20.504	1384.6	32.914	0.0012604	0.016171	23.796	24.333	18.447
F29	10	Mean	271.65	423.08	268.91	686.32	302.97	262.47	251.92	248.42	260.32	235.57
		STD	17.381	76.486	30.117	130.4	47.613	6.0718	10.557	14.246	29.329	1.362
	30	Mean	757.12	1876.5	1087.3	6127.7	1229.7	692.29	566.41	577.72	548.41	462.67
		STD	140.23	293.45	175.55	2507.9	159.7	42.984	107.07	146.08	86.615	21.864
	50	Mean	1329.6	4017.8	1804.1	130030	2357.7	1047.9	1086.8	905.17	706.96	454.01
		STD	290.71	743.3	233.37	82266	432.2	130.26	172.59	314.52	228.11	41.591
F30	10	Mean	762330	644430	163750	39928000	119700	515.1	205.57	267170	287110	724.82
		STD	1064300	631560	465980	30313000	225240	32.683	5.7926	427600	399370	90.905
	30	Mean	6007600	9313900	1472500	1616400000	2200400	2186.6	217.8	2201.3	2461.7	2549.9
		STD	7614400	6551700	1063700	817130000	1124000	54.869	2.5005	238.85	295.39	260.14
	50	Mean	69927000	90731000	27144000	8717500000	24682000	606240	829.66	705840	720110	618160
		STD	19852000	32599000	5804600	2122300000	5916700	10765	1529.8	137250	89903	17907
Ranking	10	(w/l/t)	0/10/0	0/10/0	0/10/0	0/10/0	0/10/0	1/8/1	2/8/0	0/10/0	0/10/0	6/3/1
	30	(w/l/t)	0/10/0	0/10/0	0/10/0	0/10/0	0/10/0	0/9/1	2/8/0	0/10/0	0/10/0	7/2/1
	50	(w/l/t)	0/10/0	0/10/0	0/10/0	0/10/0	0/10/0	1/9/0	3/7/0	0/10/0	0/10/0	6/4/0
