# Supplementary material for: MMKE: Multi-trial vector-based monkey king evolution algorithm and its applications for engineering optimization problems
Source: PLoS One. 2023 Jan 3;18(1):e0280006. doi: 10.1371/journal.pone.0280006 (PMC9810208; doi:10.1371/journal.pone.0280006)
Supplement: S2 File — (XLSX) [file pone.0280006.s002.xlsx]

## Sheet: MMKE_Pressure Vessel problem
		Pressure Vessel problem
		Optimum Variables				Optimum Cost
		Ts	Th	R	L
	GWO	0.77871	0.38613	40.3414	199.711	5890.89
	WOA	0.79532	0.39676	40.7552	194.024	5986.1
	SSA	0.80423	0.39753	41.6697	182.023	5931.4
	AO	0.81699	0.40735	42.1707	175.986	5992.25
	CoDE	0.88184	0.44901	43.0513	168.198	6532.41
	EPSDE	0.77817	0.38465	40.3196	200	5885.33
	QUATRE	0.83117	0.41085	43.0659	165.006	5982.24
	MKE	0.77817	0.38465	40.3196	200	5885.33
	MMKE	0.77817	0.38465	40.3196	200	5885.33

## Sheet: MMKE_welded beam
		Welded beam problem
		Optimum Variables				Optimum Cost
		h	l	t	b
	GWO	0.20541	3.47884	9.03594	0.20577	1.7257
	WOA	0.18995	3.99627	8.71047	0.22704	1.87153
	SSA	0.20462	3.49445	9.03685	0.20573	1.72639
	AO	0.19258	3.94571	9.27555	0.2062	1.81296
	CoDE	0.20007	3.57545	9.22626	0.2067	1.77064
	EPSDE	0.20573	3.47049	9.03662	0.20573	1.72485
	QUATRE	0.20574	3.4703	9.0365	0.20574	1.72492
	MKE	0.20573	3.47055	9.03655	0.20573	1.72488
	MMKE	0.20573	3.47049	9.03662	0.20573	1.72485

## Sheet: MMKE_spring design
		Tension/compression spring design problem
		Optimum Variables			Optimum weight
		d	D	N
	GWO	0.051176	0.344493	12.0583	0.01268
	WOA	0.054237	0.421179	8.31437	0.01278
	SSA	0.05	0.317217	14.0555	0.01273
	AO	0.058054	0.510944	6.25561	0.01421
	CoDE	0.050264	0.319697	14.081	0.01299
	EPSDE	0.051689	0.356711	11.2894	0.01267
	QUATRE	0.056957	0.497201	6.14658	0.01314
	MKE	0.052466	0.375666	10.2697	0.01269
	MMKE	0.051622	0.355105	11.3845	0.01267

## Sheet: MMKE_Three bar
		Three-bar truss problem
		Optimum Variables		Optimum weight
		x1	x2
	GWO	0.78795	0.41032	263.897
	WOA	0.84126	0.27671	265.615
	SSA	0.78882	0.40784	263.896
	AO	0.7747	0.45499	264.619
	CoDE	0.78762	0.41128	263.901
	EPSDE	0.78868	0.40825	263.896
	QUATRE	0.78951	0.40588	263.897
	MKE	0.79191	0.39958	263.943
	MMKE	0.78868	0.40825	263.896
