# Supplementary material for: MMKE: Multi-trial vector-based monkey king evolution algorithm and its applications for engineering optimization problems
Source: PLoS One. 2023 Jan 3;18(1):e0280006. doi: 10.1371/journal.pone.0280006 (PMC9810208; doi:10.1371/journal.pone.0280006)
Supplement: S3 File — (XLSX) [file pone.0280006.s003.xlsx]

## Sheet: MMKE_OPF-Case 1
	Comparison of variables and objective values for the OPF using IEEE 30-bus system for Case1.
		Case 1
	DVs	GWO	WOA	SSA	BOA	AO	CoDE	EPSDE	QUATRE	MKE	MMKE
	PG1	174.565	178.805	165.059	176.503	166.312	178.469	176.622	177.006	176.861	177.004
	PG2	48.246	43.572	44.385	41.873	52.911	48.748	48.169	48.688	48.75	48.725
	PG5	23.502	23.058	24.002	16.762	21.586	21.065	21.372	21.306	21.23	21.303
	PG8	19.791	20.004	24.54	21.811	26.316	19.331	21.545	21.128	21.155	21.073
	PG11	13.3	14.994	15.025	19.036	13.957	12.317	12.275	11.892	12.014	11.852
	PG13	12.97	12	18.323	16.421	12	12.298	12.067	12	12.007	12.005
	VG1	1.084	1.079	1.092	1.091	1.1	1.099	1.099	1.1	1.1	1.1
	VG2	1.066	1.059	1.075	1.071	1.057	1.083	1.085	1.088	1.088	1.087
	VG5	1.032	1.035	1.046	1.054	0.992	1.061	1.064	1.062	1.061	1.059
	VG8	1.035	1.035	1.049	1.054	0.999	1.065	1.063	1.069	1.069	1.068
	VG11	1.052	1.063	1.083	1.085	1.078	1.099	1.095	1.1	1.1	1.1
	VG13	1.04	1.038	1.059	1.049	1.039	1.095	1.094	1.1	1.1	1.1
	T11(6-9)	0.989	1.019	1.029	0.92	1.036	0.996	1.012	1.044	1.04	1.03
	T12(6-10)	1.086	0.994	0.977	1.043	0.996	0.974	0.971	0.9	0.907	0.914
	T15(4-12)	1	1.021	1.066	1.066	1.1	0.976	1.007	0.986	0.99	0.989
	T36(28-27)	0.997	1.015	1.012	1.037	0.971	0.996	0.978	0.966	0.969	0.965
	QC10	0.483	2.201	1.809	4.792	5	3.237	1.113	5	4.281	4.904
	QC12	1.222	3.965	1.774	0.082	0.306	3.254	4.034	5	4.66	4.818
	QC15	0.431	3.562	2.577	4.237	5	2.799	2.389	5	4.985	4.988
	QC17	2.215	4.597	2.819	1.072	0	4.92	2.799	5	4.86	4.99
	QC20	1.921	5	2.551	4.904	0	3.389	4.551	4.999	4.414	4.967
	QC21	3.73	1.875	1.371	1.239	0	4.836	3.643	5	4.904	4.994
	QC23	4.163	5	2.673	4.865	0	3.953	4.238	3.91	4.24	3.865
	QC24	2.905	5	3.279	3.912	5	3.722	4.603	5	4.901	4.999
	QC29	0.003	4.735	4.04	2.789	0.242	3.715	3.011	2.736	2.565	2.662
	Cost ($/h)	801.617	801.817	803.305	805.14	806.287	799.436	799.373	799.071	799.087	799.062
	Ploss(MW)	8.974	9.033	7.935	9.006	9.682	8.828	8.65	8.62	8.617	8.63
	VD (p.u.)	0.387	0.468	0.6	0.761	0.456	1.526	1.437	1.86	1.808	1.832
	P in MW, V in p.u., T in p.u., Q in MVAR.

## Sheet: MMKE_OPF-Case 2
	Table 13 Comparison of variables and objective values for the OPF using IEEE 30-bus system for Case 2.
		Case 2
	DVs	GWO	WOA	SSA	BOA	AO	CoDE	EPSDE	QUATRE	MKE	MMKE
	PG1	145.215	176.996	159.796	152.319	183.686	173.063	176.069	177.359	175.52	173.402
	PG2	58.991	39.732	40.416	56.391	36.729	50.8	49.425	47.825	47.879	48.584
	PG5	26.123	23.435	29.202	29.674	20.718	23.545	20.842	22.319	21.873	21.836
	PG8	30.949	17.597	26.431	10.759	13.352	18.866	22.119	21.142	22.343	22.979
	PG11	14.851	18.724	16.173	21.387	11.677	13.061	11.409	12.436	13.125	12.478
	PG13	15.191	16.712	19.497	22.069	27.878	14.058	13.562	12.316	12.476	12.009
	VG1	1.049	1.027	1.048	1.028	1.064	1.027	1.037	1.039	1.04	1.035
	VG2	1.033	1.014	1.033	1.019	1.039	1.013	1.02	1.024	1.022	1.02
	VG5	1.02	1.004	0.998	1.04	1.012	1.018	1.017	1.016	1.015	1.016
	VG8	1	1.012	1.009	0.986	0.977	1.003	1.005	1.009	1.008	1.007
	VG11	1.01	1.053	1.039	1.028	1.1	1.067	1.025	1.012	1.024	1.034
	VG13	1.003	1.01	0.995	1.031	0.996	0.995	0.997	0.992	0.992	0.997
	T11(6-9)	0.997	0.981	1.015	0.9	0.944	1.069	1.035	1.027	1.039	1.049
	T12(6-10)	0.913	0.944	0.928	1.005	0.983	0.905	0.902	0.902	0.901	0.904
	T15(4-12)	0.948	0.986	0.933	1.035	0.968	0.961	0.956	0.944	0.945	0.95
	T36(28-27)	0.958	0.957	0.959	0.959	0.974	0.956	0.964	0.971	0.966	0.97
	QC10	1.967	0.357	3.498	2.67	0.742	3.418	3.102	4.634	1.609	4.685
	QC12	1.557	0.584	2.436	1.942	1.777	3.26	3.043	0.308	0.704	0.035
	QC15	4.142	3.343	2.599	1.837	0.495	3.559	3.987	4.854	4.352	4.531
	QC17	2.464	4.523	1.632	3.696	0	2.376	2.471	0.267	2.949	0.372
	QC20	2.62	3.869	2.186	2.631	0.038	3.735	4.724	4.968	4.902	4.993
	QC21	4.097	0.603	1.961	4.098	1.792	4.607	4.533	4.982	4.963	4.693
	QC23	1.089	2.762	2.245	4.324	4.221	4.973	4.794	4.996	4.872	4.865
	QC24	4.178	2.537	2.451	3.045	0.08	4.408	4.568	4.979	4.935	4.99
	QC29	4.387	2.13	2.307	0.642	5	2.772	2.39	2.715	2.132	2.535
	Cost ($/h)	812.395	808.216	811.942	820.591	815.714	805.546	804.358	804.204	804.031	803.182
	Ploss(MW)	7.92	9.796	8.116	9.198	10.641	9.994	10.027	9.997	9.817	9.887
	VD (p.u.)	0.146	0.159	0.163	0.234	0.289	0.119	0.104	0.094	0.101	0.095
	P in MW, V in p.u., T in p.u., Q in MVAR.
